# Supplementary material for: Impact of High-Temperature Stress on Maize Seed Setting: Cellular and Molecular Insights of Thermotolerance
Source: Int J Mol Sci. 2025 Feb 2;26(3):1283. doi: 10.3390/ijms26031283 (PMC11818821; doi:10.3390/ijms26031283)
Supplement: Supplementary file 1 [file ijms-26-01283-s001.zip]

Archive with 1 entries (1 files):
- ijms-3367276-supplementary.pdf
